# Supplementary material for: Identification and Characterization of a Novel Mannanase from Klebsiella grimontii
Source: Bioengineering (Basel). 2023 Oct 21;10(10):1230. doi: 10.3390/bioengineering10101230 (PMC10604067; doi:10.3390/bioengineering10101230)
Supplement: Supplementary file 1 [file bioengineering-10-01230-s001.zip]

Archive with 1 entries (1 files):
- bioengineering-2647159-supplementary.pdf
